# Supplementary material for: Microbial Community Structure of Three Traditional Zambian Fermented Products: Mabisi, Chibwantu and Munkoyo
Source: PLoS One. 2013 May 14;8(5):e63948. doi: 10.1371/journal.pone.0063948 (PMC3653860; doi:10.1371/journal.pone.0063948)
Supplement: Table S1 — Isolates and clones most closely related relatives in NCBI and RDP databases. (XLSX) [file pone.0063948.s004.xlsx]

## Sheet: Supplementary table
SUPPLEMENTARY TABLE
Strain details			Comparison with NCBI database using BLASTn			RDP classifier (80% treshold)
Isolate	Product sample	Isolation method	Closest cultured BLAST relative	Origin of BLAST relative	Similarity to BLAST relative	Kingdom	Phylum	Class	Order	Family	Genus
Chibwantu03	Chibwantu8	Culture based	Bacillus safensis	Salt pan in Goa	100% 490/490	Bacteria 100%	Firmicutes 100%	Bacilli 100%	Bacillales 100%	Bacillaceae 100%	Bacillus 100%
Chibwantu06	Chibwantu8	Culture based	Bacillus pumilus strain SG2	unknown	94% 384/409	Bacteria 100%	Firmicutes 100%	Bacilli 100%	Bacillales 97%	Bacillaceae 56%	Falsibacillus 56%
Chibwantu07	Chibwantu8	Culture based	Gluconobacter oxydans strain DSM 7145	unknown	100% 465/465	Bacteria 100%	Proteobacteria 100%	Alphaproteobacteria 100%	Rhodospirillales 100%	Acetobacteraceae 100%	Gluconobacter 100%
Chibwantu08	Chibwantu8	Culture based	Leuconostoc garlicum strain IMAUFB095	screening of special strains with potential probiotic characteristcs in china	100% 490/490	Bacteria 100%	Firmicutes 100%	Bacilli 100%	Lactobacillales 100%	Leuconostocaceae 100%	Leuconostoc 100%
Chibwantu11	Chibwantu8	Culture based	Paenibacillus motobuensis strain BK35.1	Diversity of rhizoplane bacteria from Phyllostachys edulis	99% 488/489	Bacteria 100%	Firmicutes 100%	Bacilli 100%	Bacillales 100%	Paenibacillaceae 100%	Paenibacillus 99%
Chibwantu19	Chibwantu8	Culture based	Leuconostoc garlicum strain IMAUFB095	screening of special strains with potential probiotic characteristcs	100% 490/490	Bacteria 100%	Firmicutes 100%	Bacilli 100%	Lactobacillales 100%	Leuconostocaceae 100%	Leuconostoc 100%
Chibwantu21	Chibwantu8	Culture based	Lactobacillus pentosus	bacteria isolated from fermented shrimp	99% 486/490	Bacteria 100%	Firmicutes 100%	Bacilli 100%	Lactobacillales 100%	Lactobacillaceae 100%	Lactobacillus 99%
Chibwantu23	Chibwantu8	Culture based	Leuconostoc garlicum strain IMAUFB095	screening of special strains with potential probiotic characteristcs	100% 490/490	Bacteria 100%	Firmicutes 100%	Bacilli 100%	Lactobacillales 100%	Leuconostocaceae 100%	Leuconostoc 100%
Chibwantu25	Chibwantu8	Culture based	Lactobacillus pentosus	bacteria isolated from fermented shrimp	99% 489/490	Bacteria 100%	Firmicutes 100%	Bacilli 100%	Lactobacillales 100%	Lactobacillaceae 100%	Lactobacillus 100%
Chibwantu26	Chibwantu8	Culture based	Lactobacillus pentosus	bacteria isolated from fermented shrimp	99% 489/490	Bacteria 100%	Firmicutes 100%	Bacilli 100%	Lactobacillales 100%	Leuconostocaceae 100%	Leuconostoc 100%
Chibwantu27	Chibwantu8	Culture based	Leuconostoc garlicum strain IMAUFB095	screening of special strains with potential probiotic characteristcs	100% 490/490	Bacteria 100%	Firmicutes 100%	Bacilli 100%	Lactobacillales 100%	Leuconostocaceae 100%	Leuconostoc 100%
Chibwantu30	Chibwantu8	Culture based	Bacillus subtilis strain P38	unknown	100% 491/491	Bacteria 100%	Firmicutes 100%	Bacilli 100%	Bacillales 100%	Bacillaceae 100%	Bacillus 100%
Mabisi09	Mabisi10	Culture based	Leuconostoc garlicum strain IMAUFB095	screening of special strains with potential probiotic characteristcs in China	100% 490/490	Bacteria 100%	Firmicutes 100%	Bacilli 100%	Lactobacillales 100%	Leuconostocaceae 100%	Leuconostoc 100%
Mabisi11	Mabisi10	Culture based	Enterococcus durans strain Qmac	traditional fermented foods from Ecuador	99% 484/490	Bacteria 100%	Firmicutes 100%	Bacilli 100%	Lactobacillales 100%	Enterococcaceae 100%	Enterococcus 100%
Mabisi12	Mabisi10	Culture based	Lactobacillus plantarum strain MNC31	associated with fermentation of Obushera (sorghum and millet beverages)	99% 478/485	Bacteria 100%	Firmicutes 100%	Bacilli 100%	Lactobacillales 100%	Lactobacillaceae 99%	Lactobacillus 91%
Mabisi15	Mabisi10	Culture based	Lysinibacillus sphaericus strain BVC110	bacteria isolated from vermicompost	99% 486/490	Bacteria 100%	Firmicutes 100%	Bacilli 100%	Bacillales 100%	Planococcaceae 100%	Lysinibacillus 100%
Mabisi16	Mabisi10	Culture based	Lysinibacillus sphaericus strain BVC110	bacteria isolated from vermicompost	99% 487/490	Bacteria 100%	Firmicutes 100%	Bacilli 100%	Bacillales 100%	Planococcaceae 100%	Lysinibacillus 100%
Mabisi18	Mabisi10	Culture based	Lactobacillus plantarum strain MNC31	associated with fermentation of Obushera (sorghum and millet beverages)	99% 487/490	Bacteria 100%	Firmicutes 100%	Bacilli 100%	Lactobacillales 100%	Lactobacillaceae 100%	Lactobacillus 100%
Mabisi19	Mabisi10	Culture based	Lactobacillus plantarum strain L263	indigenous African fermented food products	100% 490/490	Bacteria 100%	Firmicutes 100%	Bacilli 100%	Lactobacillales 100%	Lactobacillaceae 100%	Lactobacillus 100%
Monkoyo08	Monkoyo5	Culture based	Lactobacillus plantarum strain MNC31	associated with fermentation of Obushera (sorghum and millet beverages)	100% 490/490	Bacteria 100%	Firmicutes 100%	Bacilli 100%	Lactobacillales 100%	Lactobacillaceae 100%	Lactobacillus 100%
Monkoyo09	Monkoyo5	Culture based	Lactobacillus fermentum strain ZN7b-2	Indigenous African fermented food product	100% 490/490	Bacteria 100%	Firmicutes 100%	Bacilli 100%	Lactobacillales 100%	Lactobacillaceae 100%	Lactobacillus 100%
Monkoyo10	Monkoyo5	Culture based	Lactobacillus fermentum strain 42DCCL02MX	isolated from soil samples in Mexico	98% 479/488	Bacteria 100%	Firmicutes 100%	Bacilli 100%	Lactobacillales 100%	Lactobacillaceae 100%	Lactobacillus 100%
Monkoyo13	Monkoyo5	Culture based	Lactobacillus plantarum strain LS13	isolated from Lungsie; a traditional fermented bamboo shoots of Meghalaya, in North East India	97% 479/494	Bacteria 100%	Firmicutes 100%	Bacilli 100%	Lactobacillales 100%	Lactobacillaceae 90%	Lactobacillus 77%
Monkoyo14	Monkoyo5	Culture based	Lactobacillus fermentum strain ZN7b-2	Indigenous African fermented food product	100% 490/490	Bacteria 100%	Firmicutes 100%	Bacilli 100%	Lactobacillales 100%	Lactobacillaceae 100%	Lactobacillus 100%
Monkoyo21	Monkoyo5	Culture based	Lactobacillus plantarum strain BJ32-1	isolated in China as probiotic strain	98% 457/465	Bacteria 100%	Firmicutes 100%	Bacilli 100%	Lactobacillales 100%	Lactobacillaceae 97%	Lactobacillus 89%
Monkoyo24	Monkoyo5	Culture based	Lactobacillus plantarum strain LS13	isolated from Lungsiej-A; traditional fermented bamboo shoots of Meghalaya, in North East India	97% 479/494	Bacteria 100%	Firmicutes 100%	Bacilli 100%	Lactobacillales 100%	Lactobacillaceae 100%	Lactobacillus 99%
Monkoyo26	Monkoyo5	Culture based	Lactobacillus plantarum strain LBS 25	isolated from buttermilk, India	95% 467/490	Bacteria 100%	Firmicutes 100%	Bacilli 100%	Lactobacillales 100%	Lactobacillaceae 100%	Lactobacillus 99%
Monkoyo33	Monkoyo5	Culture based	Lactobacillus plantarum strain MNC31	associated with fermentation of Obushera (sorghum and millet beverages)	96% 470/489	Bacteria 100%	Firmicutes 100%	Bacilli 100%	Lactobacillales 100%	Lactobacillaceae 76%	Lactobacillus 39%
Monkoyo35	Monkoyo5	Culture based	Lactobacillus fermentum strain IMAU50008	acid whey for dairy fan making in Yunnan from Mongolia	97% 472/485	Bacteria 100%	Firmicutes 100%	Bacilli 100%	Lactobacillales 99%	Lactobacillaceae 97%	Lactobacillus 97%
Monkoyo43	Monkoyo5	Culture based	Lactobacillus fermentum strain ZN7b-2	Indigenous African fermented food product	98% 479/488	Bacteria 100%	Firmicutes 100%	Bacilli 100%	Lactobacillales 100%	Lactobacillaceae 99%	Lactobacillus 98%
Chibw1-06	Chibwantu1	Clone library	Leuconostoc pseudomesenteroides strain RO1	lactic acid bacteria associated with paddy rice silage	99% 488/490	Bacteria 100%	Firmicutes 100%	Bacilli 100%	Lactobacillales 100%	Leuconostocaceae 100%	Leuconostoc 100%
Chibw1-10	Chibwantu1	Clone library	Weissella cibaria	isolated from pickled peaches in Taiwan	100% 490/490	Bacteria 100%	Firmicutes 100%	Bacilli 100%	Lactobacillales 100%	Leuconostocaceae 100%	Weissella 100%
Chibw1-13	Chibwantu1	Clone library	Weisella confusa strain SK9-2	isolated from indigenous African fermented product	99% 489-490	Bacteria 100%	Firmicutes 100%	Bacilli 100%	Lactobacillales 100%	Leuconostocaceae 100%	Weissella 100%
Chibw1-26	Chibwantu1	Clone library	Leuconostoc pseudomesenteroides strain L8	isolated from pickled peaches in Taiwan	99% 489/490	Bacteria 100%	Firmicutes 100%	Bacilli 100%	Lactobacillales 100%	Leuconostocaceae 100%	Leuconostoc 100%
Chibw1-30	Chibwantu1	Clone library	Weissella confusa strain SK9-2	isolated from indigenous African fermented product	99% 488/490	Bacteria 100%	Firmicutes 100%	Bacilli 100%	Lactobacillales 100%	Leuconostocaceae 100%	Weissella 100%
Chibw1-31	Chibwantu1	Clone library	Weissella confusa strain P3 16S	environmental sample	99% 488/490	Bacteria 100%	Firmicutes 100%	Bacilli 100%	Lactobacillales 100%	Leuconostocaceae 100%	Weissella 100%
Chibw1-45	Chibwantu1	Clone library	Weissella confusa strain SK9-2	isolated from indigenous African fermented product	99% 487/490	Bacteria 100%	Firmicutes 100%	Bacilli 100%	Lactobacillales 100%	Leuconostocaceae 100%	Weissella 100%
Chibw1-46	Chibwantu1	Clone library	Weissella cibaria	isolated from pickled peaches in Taiwan	100% 490/490	Bacteria 100%	Firmicutes 100%	Bacilli 100%	Lactobacillales 100%	Leuconostocaceae 100%	Weissella 100%
Chibw2-08	Chibwantu2	Clone library	Lactobacillus delbrueckii subsp. indicus	isolated from chicken crop	99% 487/490	Bacteria 100%	Firmicutes 100%	Bacilli 100%	Lactobacillales 100%	Lactobacillaceae 100%	Lactobacillus 100%
Chibw2-09	Chibwantu2	Clone library	Lactobacillus helveticus strain NS8	unknown	99% 486/490	Bacteria 100%	Firmicutes 100%	Bacilli 100%	Lactobacillales 100%	Lactobacillaceae 100%	Lactobacillus 100%
Chibw2-14	Chibwantu2	Clone library	Lactobacillus helveticus strain NS8	unknown	99% 486/490	Bacteria 100%	Firmicutes 100%	Bacilli 100%	Lactobacillales 100%	Lactobacillaceae 100%	Lactobacillus 100%
Chibw2-18	Chibwantu2	Clone library	Lactobacillus helveticus strain NS8	unknown	99% 487/490	Bacteria 100%	Firmicutes 100%	Bacilli 100%	Lactobacillales 100%	Lactobacillaceae 100%	Lactobacillus 100%
Chibw2-22	Chibwantu2	Clone library	Lactobacillus fermentum strain ZN7b-7	Indigenous African fermented food product	99% 488/490	Bacteria 100%	Firmicutes 100%	Bacilli 100%	Lactobacillales 100%	Lactobacillaceae 100%	Lactobacillus 100%
Chibw2-26	Chibwantu2	Clone library	Acetobacter lovaniensis	unknown	100% 465/465	Bacteria 100%	Proteobacteria 100%	Alphaproteobacteria 100%	Rhodospirillales 100%	Acetobacteraceae 100%	Acetobacter 98%
Chibw2-27	Chibwantu2	Clone library	Lactobacillus fermentum strain ZN7b-2	Indigenous African fermented food product	99% 483/490	Bacteria 100%	Firmicutes 100%	Bacilli 100%	Lactobacillales 100%	Lactobacillaceae 100%	Lactobacillus 100%
Chibw2-28	Chibwantu2	Clone library	Lactobacillus harbinensis	unknown	99% 487/490	Bacteria 100%	Firmicutes 100%	Bacilli 100%	Lactobacillales 100%	Lactobacillaceae 100%	Lactobacillus 100%
Chibw2-31	Chibwantu2	Clone library	Lactobacillus casei strain UFSBC 510	phylogenetic analysis of bacterial isolates from probiotic supplements and cultures	99% 488/490	Bacteria 100%	Firmicutes 100%	Bacilli 100%	Lactobacillales 100%	Lactobacillaceae 100%	Lactobacillus 99%
Chibw2-34	Chibwantu2	Clone library	Lactobacillus helveticus strain NS8	unknown	99% 489/490	Bacteria 100%	Firmicutes 100%	Bacilli 100%	Lactobacillales 100%	Lactobacillaceae 100%	Lactobacillus 100%
Chibw2-41	Chibwantu2	Clone library	Lactobacillus helveticus strain NS8	unknown	99% 488/490	Bacteria 100%	Firmicutes 100%	Bacilli 100%	Lactobacillales 100%	Lactobacillaceae 100%	Lactobacillus 100%
Chibw2-45	Chibwantu2	Clone library	Lactobacillus fermentum strain ZN7b-7	Indigenous African fermented food product	99% 487/490	Bacteria 100%	Firmicutes 100%	Bacilli 100%	Lactobacillales 100%	Lactobacillaceae 100%	Lactobacillus 100%
Chibwantu8-A1	Chibwantu8	Clone library	Streptococcus macedonicus strain WX301	unknown	99% 489/490	Bacteria 100%	Firmicutes 100%	Bacilli 100%	Lactobacillales 100%	Streptococcaceae 100%	Streptococcus 100%
Chibwantu8-A8	Chibwantu8	Clone library	Lactobacillus delbrueckii subsp. bulgaricus ND02	unknown	90% 443/492	Bacteria 100%	Firmicutes 100%	Bacilli 91%	Lactobacillales 87%	Lactobacillaceae 41%	Paralactobacillus 39%
Chibwantu8-B1	Chibwantu8	Clone library	Lactobacillus fermentum strain ZN7b-2	Indigenous African fermented food product	100% 490/490	Bacteria 100%	Firmicutes 100%	Bacilli 100%	Lactobacillales 100%	Lactobacillaceae 100%	Lactobacillus 100%
Chibwantu8-B11	Chibwantu8	Clone library	Weissella confusa strain SK9-2	isolated from indigenous African fermented product	99% 489/490	Bacteria 100%	Firmicutes 100%	Bacilli 100%	Lactobacillales 100%	Leuconostocaceae 100%	Weissella 100%
Chibwantu8-B12	Chibwantu8	Clone library	Lactobacillus fermentum strain ZN7b-2	Indigenous African fermented food product	99% 489/490	Bacteria 100%	Firmicutes 100%	Bacilli 100%	Lactobacillales 100%	Lactobacillaceae 100%	Lactobacillus 100%
Chibwantu8-B4	Chibwantu8	Clone library	Weissella cibaria TY184	pickled peaches in Taiwan	99% 489/490	Bacteria 100%	Firmicutes 100%	Bacilli 100%	Lactobacillales 100%	Leuconostocaceae 100%	Weissella 100%
Chibwantu8-B5	Chibwantu8	Clone library	Lactobacillus fermentum strain ZN7b-2	Indigenous African fermented food product	100% 490/490	Bacteria 100%	Firmicutes 100%	Bacilli 100%	Lactobacillales 100%	Lactobacillaceae 100%	Lactobacillus 100%
Chibwantu8-B6	Chibwantu8	Clone library	Streptococcus macedonicus strain WX301	unknown	100% 490/490	Bacteria 100%	Firmicutes 100%	Bacilli 100%	Lactobacillales 100%	Streptococcaceae 100%	Streptococcus 100%
Chibwantu8-B7	Chibwantu8	Clone library	Lactobacillus delbrueckii subsp. indicus	chicken crop	99% 489/490	Bacteria 100%	Firmicutes 100%	Bacilli 100%	Lactobacillales 100%	Lactobacillaceae 100%	Lactobacillus 100%
Chibwantu8-B8	Chibwantu8	Clone library	Lactobacillus delbrueckii subsp. lactis strain LMG 7942T	probiotic supplements and cultures	99% 487/490	Bacteria 100%	Firmicutes 100%	Bacilli 100%	Lactobacillales 100%	Lactobacillaceae 100%	Lactobacillus 100%
Chibwantu8-C5	Chibwantu8	Clone library	Lactobacillus delbrueckii subsp. indicus	chicken crop	99% 488/490	Bacteria 100%	Firmicutes 100%	Bacilli 100%	Lactobacillales 100%	Lactobacillaceae 100%	Lactobacillus 100%
Chibwantu8-C8	Chibwantu8	Clone library	Lactobacillus delbrueckii subsp. indicus	chicken crop	99% 489/490	Bacteria 100%	Firmicutes 100%	Bacilli 100%	Lactobacillales 100%	Lactobacillaceae 100%	Lactobacillus 100%
Chibwantu8-D10	Chibwantu8	Clone library	Lactobacillus fermentum strain ZN7b-2	Indigenous African fermented food product	100% 490/490	Bacteria 100%	Firmicutes 100%	Bacilli 100%	Lactobacillales 100%	Lactobacillaceae 100%	Lactobacillus 100%
Chibwantu8-D2	Chibwantu8	Clone library	Lactobacillus delbrueckii subsp. lactis strain LMG 7942T	probiotic supplements and cultures	99% 489/490	Bacteria 100%	Firmicutes 100%	Bacilli 100%	Lactobacillales 100%	Lactobacillaceae 100%	Lactobacillus 100%
Chibwantu8-D3	Chibwantu8	Clone library	Lactobacillus fermentum strain ZN7b-2	Indigenous African fermented food product	99% 489/490	Bacteria 100%	Firmicutes 100%	Bacilli 100%	Lactobacillales 100%	Lactobacillaceae 100%	Lactobacillus 100%
Chibwantu8-D5	Chibwantu8	Clone library	Lactobacillus fermentum strain ZN7b-2	Indigenous African fermented food product	99% 489/490	Bacteria 100%	Firmicutes 100%	Bacilli 100%	Lactobacillales 100%	Lactobacillaceae 100%	Lactobacillus 100%
Chibwantu8-D6	Chibwantu8	Clone library	Lactobacillus fermentum strain 104MgMLAF	Indigenous cream cheese from Colombia	99% 489/490	Bacteria 100%	Firmicutes 100%	Bacilli 100%	Lactobacillales 100%	Lactobacillaceae 100%	Lactobacillus 100%
Mabisi1-A2	Mabisi1	Clone library	Streptococcus thermophilus strain CJ181	isolated in a study looking for harboring lactose metabolism genes homologous to Streptococcus thermophilus	99% 489/490	Bacteria 100%	Firmicutes 100%	Bacilli 100%	Lactobacillales 100%	Streptococcaceae 100%	Streptococcus 100%
Mabisi1-A3	Mabisi1	Clone library	Lactobacillus helveticus strain NS8	isolate from China	99% 489/490	Bacteria 100%	Firmicutes 100%	Bacilli 100%	Lactobacillales 100%	Lactobacillaceae 100%	Lactobacillus 100%
Mabisi1-A4	Mabisi1	Clone library	Lactococcus lactis strain MNC40	associated with fermentation of Obushera (sorghum and millet beverages)	99% 489/490	Bacteria 100%	Firmicutes 100%	Bacilli 100%	Lactobacillales 100%	Streptococcaceae 100%	Lactococcus 100%
Mabisi1-A8	Mabisi1	Clone library	Streptococcus thermophilus strain CJ181	isolated in a study looking for harboring lactose metabolism genes homologous to Streptococcus thermophilus	99% 489/490	Bacteria 100%	Firmicutes 100%	Bacilli 100%	Lactobacillales 100%	Streptococcaceae 100%	Streptococcus 100%
Mabisi1-A9	Mabisi1	Clone library	Lactobacillus helveticus strain NS8	isolate from China	100% 490/490	Bacteria 100%	Firmicutes 100%	Bacilli 100%	Lactobacillales 100%	Lactobacillaceae 100%	Lactobacillus 100%
Mabisi1-B4	Mabisi1	Clone library	Acetobacter pasteurianus strain M100	MALDI-TOF mass spectrometry fingerprinting tool for rapid identification and classification of acetic acid bacteria	100% 465/465	Bacteria 100%	Proteobacteria 100%	Alphaproteobacteria 100%	Rhodospirillales 100%	Acetobacteraceae 100%	Acetobacter 100%
Mabisi1-B5	Mabisi1	Clone library	Lactobacillus helveticus strain NS8	isolate from China	100% 490/490	Bacteria 100%	Firmicutes 100%	Bacilli 100%	Lactobacillales 100%	Lactobacillaceae 100%	Lactobacillus 100%
Mabisi1-B6	Mabisi1	Clone library	Lactobacillus helveticus strain 20-1a	isolated from nunu, a Ghanaian fermented milk	99% 488/490	Bacteria 100%	Firmicutes 100%	Bacilli 100%	Lactobacillales 100%	Lactobacillaceae 100%	Lactobacillus 100%
Mabisi1-B7	Mabisi1	Clone library	Lactobacillus kefiranofaciens subsp. kefirgranum strain IMAU50003	acid whey for dairy fan making in Yunnan from Mongolia	99% 487/490	Bacteria 100%	Firmicutes 100%	Bacilli 100%	Lactobacillales 100%	Lactobacillaceae 100%	Lactobacillus 100%
Mabisi1-B9	Mabisi1	Clone library	Lactococcus lactis strain MNC40	associated with fermentation of Obushera (sorghum and millet beverages)	100% 490/490	Bacteria 100%	Firmicutes 100%	Bacilli 100%	Lactobacillales 100%	Streptococcaceae 100%	Lactococcus 100%
Mabisi1-C10	Mabisi1	Clone library	Lactococcus lactis strain MNC40	associated with fermentation of Obushera (sorghum and millet beverages)	100% 490/490	Bacteria 100%	Firmicutes 100%	Bacilli 100%	Lactobacillales 100%	Streptococcaceae 100%	Lactococcus 100%
Mabisi1-C7	Mabisi1	Clone library	Lactobacillus helveticus strain NS8	isolate from China	99% 489/490	Bacteria 100%	Firmicutes 100%	Bacilli 100%	Lactobacillales 100%	Lactobacillaceae 100%	Lactobacillus 100%
Mabisi1-A1	Mabisi1	Clone library	Lactobacillus helveticus strain 20-1a	isolated from nunu, a Ghanaian fermented milk	99% 489/490	Bacteria 100%	Firmicutes 100%	Bacilli 100%	Lactobacillales 100%	Lactobacillaceae 100%	Lactobacillus 100%
Mabisi1-A12	Mabisi1	Clone library	Lactococcus lactis strain MNC40	associated with fermentation of Obushera (sorghum and millet beverages)	99% 486/490	Bacteria 100%	Firmicutes 100%	Bacilli 100%	Lactobacillales 100%	Streptococcaceae 100%	Lactococcus 100%
Mabisi10-A2	Mabisi10	Clone library	Lactococcus lactis strain MNC40	associated with fermentation of Obushera (sorghum and millet beverages)	99% 488/490	Bacteria 100%	Firmicutes 100%	Bacilli 100%	Lactobacillales 100%	Streptococcaceae 100%	Lactococcus 100%
Mabisi10-A3	Mabisi10	Clone library	Lactobacillus helveticus strain NS8	isolate from China	99% 489/490	Bacteria 100%	Firmicutes 100%	Bacilli 100%	Lactobacillales 100%	Lactobacillaceae 100%	Lactobacillus 100%
Mabisi10-A6	Mabisi10	Clone library	Lactococcus lactis strain MNC40	associated with fermentation of Obushera (sorghum and millet beverages)	99% 488/490	Bacteria 100%	Firmicutes 100%	Bacilli 100%	Lactobacillales 100%	Streptococcaceae 100%	Lactococcus 100%
Mabisi10-A7	Mabisi10	Clone library	Streptococcus equinus strain C3	Probiotic characteristics of conjugated linoleic acid producing-bacteria	100% 490/490	Bacteria 100%	Firmicutes 100%	Bacilli 100%	Lactobacillales 100%	Streptococcaceae 100%	Streptococcus 100%
Mabisi10-A8	Mabisi10	Clone library	Leuconostoc pseudomesenteroides strain L8	isolated from indigenous African fermented food products	99% 489/490	Bacteria 100%	Firmicutes 100%	Bacilli 100%	Lactobacillales 100%	Leuconostocaceae 100%	Leuconostoc 100%
Mabisi10-B11	Mabisi10	Clone library	Lactobacillus brevis strain YML010	isolated from Korea	99% 489/490	Bacteria 100%	Firmicutes 100%	Bacilli 100%	Lactobacillales 100%	Lactobacillaceae 100%	Lactobacillus 100%
Mabisi10-B9	Mabisi10	Clone library	Streptococcus equinus strain C3	Probiotic characteristics of conjugated linoleic acid producing-bacteria	99% 489/490	Bacteria 100%	Firmicutes 100%	Bacilli 100%	Lactobacillales 100%	Streptococcaceae 100%	Streptococcus 100%
Mabisi10-C4	Mabisi10	Clone library	Lactobacillus plantarum strain MNC31	associated with fermentation of Obushera (sorghum and millet beverages)	99% 489/490	Bacteria 100%	Firmicutes 100%	Bacilli 100%	Lactobacillales 100%	Lactobacillaceae 100%	Lactobacillus 99%
Mabisi10-C6	Mabisi10	Clone library	Streptococcus thermophilus strain CJ181	isolated in a study looking for strains harboring lactose metabolism genes homologous to Streptococcus thermophilus	99% 489/490	Bacteria 100%	Firmicutes 100%	Bacilli 100%	Lactobacillales 100%	Streptococcaceae 100%	Streptococcus 100%
Mabisi10-C9	Mabisi10	Clone library	Exiguobacterium indicum strain YLCr14	endogenic bacterium that inhabit chironomids	100% 490/490	Bacteria 100%	Firmicutes 100%	Bacilli 100%	Bacillales 100%	Bacillales_Incertae Sedis XII 100%	Exiguobacterium 100%
Mabisi30	Mabisi10	Culture based	Lactobacillus plantarum strain L263	indigenous African fermented food products	97% 444/460	Bacteria 100%	Firmicutes 100%	Bacilli 100%	Lactobacillales 99%	Lactobacillaceae 85%	Lactobacillus 75%
Mabisi31	Mabisi10	Culture based	Lactobacillus brevis	NRIC Lactic Acid Bacteria strains	91% 407/449	Bacteria 100%	Firmicutes 100%	Bacilli 92%	Lactobacillales 88%	Lactobacillaceae 100%	Lactobacillus 100%
Mabisi32	Mabisi10	Culture based	Lactobacillus plantarum strain MNC31	associated with fermentation of Obushera (sorghum and millet beverages)	100% 490/490	Bacteria 100%	Firmicutes 100%	Bacilli 100%	Lactobacillales 100%	Lactobacillaceae 100%	Lactobacillus 100%
Mabisi33	Mabisi10	Culture based	Lactobacillus plantarum strain MNC31	associated with fermentation of Obushera (sorghum and millet beverages)	100% 490/490	Bacteria 100%	Firmicutes 100%	Bacilli 100%	Lactobacillales 100%	Lactobacillaceae 100%	Lactobacillus 100%
Mabisi35	Mabisi10	Culture based	Lactobacillus plantarum strain MNC31	associated with fermentation of Obushera (sorghum and millet beverages)	100% 490/490	Bacteria 100%	Firmicutes 100%	Bacilli 100%	Lactobacillales 100%	Lactobacillaceae 100%	Lactobacillus 100%
Mabisi37	Mabisi10	Culture based	Lactobacillus plantarum strain MNC31	associated with fermentation of Obushera (sorghum and millet beverages)	99% 489/490	Bacteria 100%	Firmicutes 100%	Bacilli 100%	Lactobacillales 100%	Lactobacillaceae 100%	Lactobacillus 100%
Mabisi5-A1	Mabisi5	Clone library	Lactococcus lactis strain MNC40	associated with fermentation of Obushera (sorghum and millet beverages)	99% 488/490	Bacteria 100%	Firmicutes 100%	Bacilli 100%	Lactobacillales 100%	Streptococcaceae 100%	Lactococcus 100%
Mabisi5-A10	Mabisi5	Clone library	Citrobacter freundii strain AAKNVR 10	dye degrading bacteria from textile effluents	99% 489/490	Bacteria 100%	Proteobacteria 100%	Gammaproteobacteria 100%	Enterobacteriales 100%	Enterobacteriaceae 100%	Citrobacter 57%
Mabisi5-A11	Mabisi5	Clone library	Acinetobacter sp. M673	Isolation of the Phthalate Ester-Degrading Strain Acinetobacter sp.	93% 457/491	Bacteria 100%	Proteobacteria 99%	Gammaproteobacteria 99%	Pseudomonadales 98%	Moraxellaceae 98%	Acinetobacter 92%
Mabisi5-A5	Mabisi5	Clone library	Acinetobacter sp. mat857	isolated from white lupin cluster roots	100% 490/491	Bacteria 100%	Proteobacteria 100%	Gammaproteobacteria 100%	Pseudomonadales 100%	Moraxellaceae 100%	Acinetobacter 100%
Mabisi5-A6	Mabisi5	Clone library	Chryseobacterium bovis strain G55-3	isolated from fermented dairy products in Gansu and Sichuan	99% 484/485	Bacteria 100%	Bacteroidetes 100%	Flavobacteria 100%	Flavobacteriales 100%	Flavobacteriaceae 100%	Chryseobacterium 100%
Mabisi5-A8	Mabisi5	Clone library	Lactococcus lactis strain MNC40	associated with fermentation of Obushera (sorghum and millet beverages)	99% 489/490	Bacteria 100%	Firmicutes 100%	Bacilli 100%	Lactobacillales 100%	Streptococcaceae 100%	Lactococcus 100%
Mabisi5-A9	Mabisi5	Clone library	Lactococcus lactis strain MNC40	associated with fermentation of Obushera (sorghum and millet beverages)	99% 488/490	Bacteria 100%	Firmicutes 100%	Bacilli 100%	Lactobacillales 100%	Streptococcaceae 100%	Lactococcus 100%
Mabisi5-B11	Mabisi5	Clone library	Lactococcus lactis strain MNC40	associated with fermentation of Obushera (sorghum and millet beverages)	100% 490/490	Bacteria 100%	Firmicutes 100%	Bacilli 100%	Lactobacillales 100%	Streptococcaceae 100%	Lactococcus 100%
Mabisi5-B4	Mabisi5	Clone library	Lactobacillus helveticus strain NS8	isolate from China	99% 489/490	Bacteria 100%	Firmicutes 100%	Bacilli 100%	Lactobacillales 100%	Lactobacillaceae 100%	Lactobacillus 100%
Mabisi5-C4	Mabisi5	Clone library	Lactococcus lactis strain MNC40	associated with fermentation of Obushera (sorghum and millet beverages)	99% 489/490	Bacteria 100%	Firmicutes 100%	Bacilli 100%	Lactobacillales 100%	Streptococcaceae 100%	Lactococcus 100%
Mabisi5-D10	Mabisi5	Clone library	Acinetobacter ursingii	isolate from China	100% 491/491	Bacteria 100%	Proteobacteria 100%	Gammaproteobacteria 100%	Pseudomonadales 100%	Moraxellaceae 100%	Acinetobacter 100%
Mabisi5-D2	Mabisi5	Clone library	Acinetobacter sp. enrichment culture clone WW2	isolated in a spinach-processing plant in Germany	99% 489/491	Bacteria 100%	Proteobacteria 100%	Gammaproteobacteria 100%	Pseudomonadales 100%	Moraxellaceae 100%	Acinetobacter 100%
Mabisi5-D7	Mabisi5	Clone library	Lactobacillus casei strain IMAUFB059	screening of special strains with potential probiotic characteristcs in China	100% 490/490	Bacteria 100%	Firmicutes 100%	Bacilli 100%	Lactobacillales 100%	Lactobacillaceae 100%	Lactobacillus 100%
Monkoyo5-12	Monkoyo5	Clone library	Lactobacillus fermentum strain ZN7b-2	Indigenous African fermented food product	94% 461/490	Bacteria 100%	Firmicutes 100%	Bacilli 100%	Lactobacillales 100%	Leuconostocaceae 100%	Weissella 100%
Monkoyo5-16	Monkoyo5	Clone library	Lactobacillus plantarum strain LS13	isolated from Lungsiej-A; traditional fermented bamboo shoots of Meghalaya, in North East India	99% 488/490	Bacteria 100%	Firmicutes 100%	Bacilli 100%	Lactobacillales 100%	Lactobacillaceae 100%	Lactobacillus 99%
Monkoyo5-18	Monkoyo5	Clone library	Lactobacillus fermentum strain ZN7b-2	Indigenous African fermented food product	99% 488/490	Bacteria 100%	Firmicutes 100%	Bacilli 100%	Lactobacillales 100%	Lactobacillaceae 100%	Lactobacillus 100%
Monkoyo5-23	Monkoyo5	Clone library	Weissella confusa strain MNC39	associated with fermentation of Obushera (sorghum and millet beverages)	100% 490/490	Bacteria 100%	Firmicutes 100%	Bacilli 100%	Lactobacillales 100%	Leuconostocaceae 100%	Weissella 100%
Monkoyo5-27	Monkoyo5	Clone library	Lactobacillus rossiae strain LS6	Bateria associated with fermented foods, tungtap (fermented fish) and lungsiej (bamboo shoots) of Meghalaya, India	99% 476/481	Bacteria 100%	Firmicutes 100%	Bacilli 100%	Lactobacillales 100%	Lactobacillaceae 100%	Lactobacillus 100%
Monkoyo5-28	Monkoyo5	Clone library	Lactobacillus rossiae strain LS7	Bateria associated with fermented foods, tungtap (fermented fish) and lungsiej (bamboo shoots) of Meghalaya, India	100% 490/490	Bacteria 100%	Firmicutes 100%	Bacilli 100%	Lactobacillales 100%	Lactobacillaceae 100%	Lactobacillus 100%
Monkoyo5-4	Monkoyo5	Clone library	Lactobacillus fermentum strain ZN7b-2	Indigenous African fermented food product	99% 489/490	Bacteria 100%	Firmicutes 100%	Bacilli 100%	Lactobacillales 100%	Lactobacillaceae 100%	Lactobacillus 100%
Monkoyo5-5	Monkoyo5	Clone library	Weissella confusa strain MNC39	associated with fermentation of Obushera (sorghum and millet beverages)	99% 487/490	Bacteria 100%	Firmicutes 100%	Bacilli 100%	Lactobacillales 100%	Leuconostocaceae 100%	Weissella 100%
Monkoyo9-05	Monkoyo9	Clone library	Weissella confusa strain MNC39	associated with fermentation of Obushera (sorghum and millet beverages)	98% 482/490	Bacteria 100%	Firmicutes 100%	Bacilli 100%	Lactobacillales 100%	Leuconostocaceae 100%	Weissella 100%
Monkoyo9-06	Monkoyo9	Clone library	Lactobacillus delbrueckii subsp. lactis strain LMG 7942T	bacterial isolate from probiotic supplement, South Africa	99% 489/490	Bacteria 100%	Firmicutes 100%	Bacilli 100%	Lactobacillales 100%	Lactobacillaceae 100%	Lactobacillus 100%
Monkoyo9-09	Monkoyo9	Clone library	Lactobacillus delbrueckii subsp. lactis strain LMG 7942T	bacterial isolate from probiotic supplement, South Africa	99% 489/490	Bacteria 100%	Firmicutes 100%	Bacilli 100%	Lactobacillales 100%	Lactobacillaceae 100%	Lactobacillus 100%
Monkoyo9-18	Monkoyo9	Clone library	Weissella confusa strain MNC39	associated with fermentation of Obushera (sorghum and millet beverages)	100% 490/490	Bacteria 100%	Firmicutes 100%	Bacilli 100%	Lactobacillales 100%	Leuconostocaceae 100%	Weissella 100%
Monkoyo9-24	Monkoyo9	Clone library	Lactobacillus delbrueckii subsp. lactis strain LMG 7942T	bacterial isolate from probiotic supplement, South Africa	98% 488/490	Bacteria 100%	Firmicutes 100%	Bacilli 100%	Lactobacillales 100%	Lactobacillaceae 100%	Lactobacillus 100%
Monkoyo9-27	Monkoyo9	Clone library	Lactobacillus fermentum strain ZN7b-2	Indigenous African fermented food product	100% 490/490	Bacteria 100%	Firmicutes 100%	Bacilli 100%	Lactobacillales 100%	Lactobacillaceae 100%	Lactobacillus 100%
Monkoyo9-32	Monkoyo9	Clone library	Lactobacillus fermentum strain 104MgMLAF	isolated from traditional cream cheese, Colombia	99% 489/490	Bacteria 100%	Firmicutes 100%	Bacilli 100%	Lactobacillales 100%	Lactobacillaceae 100%	Lactobacillus 100%
Monkoyo9-47	Monkoyo9	Clone library	Lactobacillus delbrueckii subsp. lactis strain LMG 7942T	bacterial isolate from probiotic supplement, South Africa	99% 489/490	Bacteria 100%	Firmicutes 100%	Bacilli 100%	Lactobacillales 100%	Lactobacillaceae 100%	Lactobacillus 100%
Monkoyo9-48	Monkoyo9	Clone library	Lactobacillus fermentum strain ZN7b-2	Indigenous African fermented food product	100% 490/490	Bacteria 100%	Firmicutes 100%	Bacilli 100%	Lactobacillales 100%	Lactobacillaceae 100%	Lactobacillus 100%
